# Supplementary material for: A specific SNP-based multiplex PCR assay for the simultaneous identification of two biological ingredients for the Chinese patent medicine, Danggui Buxue pill
Source: Front Pharmacol. 2023 May 11;14:1098598. doi: 10.3389/fphar.2023.1098598 (PMC10213767; doi:10.3389/fphar.2023.1098598)
Supplement: Supplementary file 1 [file Table1.XLS]

## Sheet: Sheet1
Table S1 SNP sites on ITS for designing specific primers for Astragalus membranaceus and A. membranaceus var. mongholicus
species (Asscession NO.)	41(5')																		59(3')		488(3')																			507(5')
Astragalus membranaceus var. mongholicus(AB787166 )	G	C	A	C	C	A	C	G	A	C	C	T	C	C	C	T	T	T	G	∙∙∙∙∙∙∙∙∙∙∙∙∙∙∙∙	T	T	T	A	G	G	G	C	G	A	-	-	A	T	G	A	T	G	G	C
Astragalus membranaceus var. mongholicus (EF685969 )	.	.	.	.	.	.	.	.	.	.	.	.	.	.	.	.	.	.	.	∙∙∙∙∙∙∙∙∙∙∙∙∙∙∙∙	.	.	.	.	.	.	.	.	.	.	-	-	.	.	.	.	.	.	.	.
Astragalus membranaceus var. mongholicus (JF736669 )	.	.	.	.	.	.	.	.	.	.	.	.	.	.	.	.	.	.	.	∙∙∙∙∙∙∙∙∙∙∙∙∙∙∙∙	.	.	.	.	.	.	.	.	.	.	-	-	.	.	.	.	.	.	.	.
Astragalus membranaceus var. mongholicus(AF359750 )	.	.	.	.	.	.	.	.	.	.	.	.	.	.	.	.	.	.	.	∙∙∙∙∙∙∙∙∙∙∙∙∙∙∙∙	.	.	.	.	.	.	.	.	.	.	-	-	.	.	.	.	.	.	.	.
Astragalus membranaceus(KY316029 )	.	.	.	.	.	.	.	.	.	.	.	.	.	.	.	.	.	.	.	∙∙∙∙∙∙∙∙∙∙∙∙∙∙∙∙	.	.	.	.	.	.	.	.	.	.	-	-	.	.	.	.	.	.	.	.
Astragalus membranaceus (GU289664 )	.	.	.	.	.	.	.	.	.	.	.	.	.	.	.	.	.	.	.	∙∙∙∙∙∙∙∙∙∙∙∙∙∙∙∙	.	.	.	.	.	.	.	.	.	.	-	-	.	.	.	.	.	.	.	.
Astragalus membranaceus (FJ572044 )	.	.	.	.	.	.	.	.	.	.	.	.	.	.	.	.	.	.	.	∙∙∙∙∙∙∙∙∙∙∙∙∙∙∙∙	.	.	.	.	.	.	.	.	.	.	-	-	.	.	.	.	.	.	.	.
Astragalus membranaceus (HQ891827 )	.	.	.	.	.	.	.	.	.	.	.	.	.	.	.	.	.	.	.	∙∙∙∙∙∙∙∙∙∙∙∙∙∙∙∙	.	.	.	.	.	.	.	.	.	.	-	-	.	.	.	.	.	.	.	.
Astragalus complanatus (EU591995 )	T	.	.	.	.	.	.	.	G	.	.	.	.	.	.	.	.	.	.	∙∙∙∙∙∙∙∙∙∙∙∙∙∙∙∙	.	C	.	.	.	.	.	.	.	.	-	-	.	.	.	.	.	.	.	.
Caragana sinica (FJ537284 )	A	.	G	.	.	T	.	.	G	.	.	.	.	.	.	.	.	.	.	∙∙∙∙∙∙∙∙∙∙∙∙∙∙∙∙	.	G	C	.	.	.	.	T	.	.	-	-	.	.	.	.	.	.	.	.
Caragana sinica (DQ914785 )	A	.	G	.	.	T	.	.	.	.	.	.	.	.	.	.	.	G	.	∙∙∙∙∙∙∙∙∙∙∙∙∙∙∙∙	.	G	C	.	.	.	.	T	.	.	-	-	.	.	.	.	.	.	.	.
Caragana sinica (GQ338283 )	A	.	G	.	.	T	.	.	G	.	.	.	.	.	.	.	.	.	.	∙∙∙∙∙∙∙∙∙∙∙∙∙∙∙∙	.	G	N	.	.	.	.	T	.	.	-	-	.	.	.	.	.	.	.	.
Medicago sativa (AF053142 )	A	.	.	.	.	T	.	.	G	.	T	.	A	.	.	.	C	.	T	∙∙∙∙∙∙∙∙∙∙∙∙∙∙∙∙	.	G	C	.	.	.	.	T	.	.	A	T	.	.	.	T	.	.	.	.
Medicago sativa (KY968953 )	A	.	.	.	.	T	.	.	G	.	T	.	A	.	.	.	C	.	T	∙∙∙∙∙∙∙∙∙∙∙∙∙∙∙∙	.	G	C	.	.	.	.	T	.	.	A	T	.	.	.	T	.	.	.	.
Medicago sativa (GQ488541 )	A	.	.	.	.	T	.	.	G	.	.	.	T	A	.	C	.	C	T	∙∙∙∙∙∙∙∙∙∙∙∙∙∙∙∙	.	G	C	.	.	.	.	T	.	.	A	T	.	.	.	T	.	.	.	.
Althaea rosea (JX017319 )	.	.	C	.	.	.	-	A	.	.	.	C	.	.	T	C	G	.	T	∙∙∙∙∙∙∙∙∙∙∙∙∙∙∙∙	.	.	G	T	.	.	.	.	.	G	-	-	.	A	A	T	.	.	.	.
