# Supplementary material for: A specific SNP-based multiplex PCR assay for the simultaneous identification of two biological ingredients for the Chinese patent medicine, Danggui Buxue pill
Source: Front Pharmacol. 2023 May 11;14:1098598. doi: 10.3389/fphar.2023.1098598 (PMC10213767; doi:10.3389/fphar.2023.1098598)
Supplement: Supplementary file 2 [file Table3.XLSX]

## Sheet: Sheet1
	Table S3 A260/280 information of handcrafted sample DGBXP (genuine),14 samples of commercial Danggui Buxue pill and 4 bacthes of handcrafted samples（adulterated）
	DNA samples	A260/280
	DGBXP	2.04
	BX1	1.72
	BX2	1.77
	BX3	1.55
	BX4	1.38
	BX5	1.29
	BX6	1.54
	BX7	1.17
	BX8	1.28
	BX9	1.4
	BX10	1.4
	BX11	1.63
	BX12	1.36
	BX13	2.08
	BX14	1.88
	B1	2.13
	B2	2.11
	B3	2.12
	B4	2.08
