# Supplementary material for: A specific SNP-based multiplex PCR assay for the simultaneous identification of two biological ingredients for the Chinese patent medicine, Danggui Buxue pill
Source: Front Pharmacol. 2023 May 11;14:1098598. doi: 10.3389/fphar.2023.1098598 (PMC10213767; doi:10.3389/fphar.2023.1098598)
Supplement: Supplementary file 3 [file Table2.XLS]

## Sheet: Sheet1
Table S2 SNP sites on ITS for designing specific primers for Angelica sinensis
Species (Asscession NO.)	62																	80		394																			413
Angelica sinensis (GU289658)	G	C	T	T	T	G	G	T	C	C	C	T	T	G	T	A	T	G	∙∙∙∙∙∙	C	A	-	A	C	C	A	C	T	C	A	C	T	C	C	T	C	G	T	G
Angelica sinensis (JX022936)	.	.	.	.	.	.	.	.	.	.	.	.	.	.	.	.	.	.	∙∙∙∙∙∙	.	.	-	.	.	.	.	.	.	.	.	.	.	.	.	.	.	.	.	.
Angelica sinensis (FJ572042)	.	.	.	.	.	.	.	.	.	.	.	.	.	.	.	.	.	.	∙∙∙∙∙∙	.	.	-	.	.	.	.	.	.	.	.	.	.	.	.	.	.	.	.	.
Angelica sinensis (AF393784)	.	.	.	.	.	.	.	.	.	.	.	.	.	.	.	.	.	.	∙∙∙∙∙∙	.	.	-	.	.	.	.	.	.	.	.	.	.	.	.	.	.	.	.	.
Angelica dahurica (AB569095)	.	.	C	.	C	.	.	.	.	T	.	C	.	.	.	T	.	.	∙∙∙∙∙∙	.	.	A	.	.	.	.	G	.	.	.	.	A	.	.	.	-	.	A	.
Angelica dahurica (AJ131292)	.	.	C	.	C	.	.	.	.	T	.	C	.	.	.	T	.	.	∙∙∙∙∙∙	.	.	A	.	.	.	.	G	.	.	.	.	A	.	.	.	-	.	A	.
Angelica dahurica (MH188433)	.	.	C	.	C	.	.	.	.	T	.	C	.	.	.	T	.	.	∙∙∙∙∙∙	.	.	A	.	.	.	.	G	.	.	.	.	A	.	.	.	-	.	A	.
Angelica dahurica (JX022940)	.	.	C	.	C	.	.	.	.	T	.	C	.	.	.	T	.	.	∙∙∙∙∙∙	.	.	A	.	.	.	.	G	.	.	.	.	A	.	.	.	-	.	A	.
Angelica decursiva (AJ131293)	.	.	C	.	C	.	.	.	.	T	.	C	.	.	.	C	.	.	∙∙∙∙∙∙	.	.	G	.	.	.	.	.	.	.	.	.	A	.	.	.	-	.	A	.
Angelica decursiva (JX022912)	.	.	C	.	C	.	.	.	.	T	.	C	.	.	.	C	.	T	∙∙∙∙∙∙	.	.	G	.	.	.	.	.	.	.	.	.	A	.	.	.	-	.	A	.
Angelica decursiva (DQ132872)	.	.	C	.	C	.	.	.	.	T	.	C	.	.	.	C	.	T	∙∙∙∙∙∙	.	.	G	.	.	.	.	.	.	.	.	.	A	.	.	.	-	.	A	.
Levisticum officinale (KC812809)	C	.	.	.	.	.	.	.	.	.	.	.	.	.	.	T	.	.	∙∙∙∙∙∙	.	.	-	.	.	.	.	.	.	.	.	.	.	.	.	.	.	.	A	.
Levisticum officinale (GU395146)	C	.	.	.	.	.	.	.	.	.	.	.	.	.	.	T	.	.	∙∙∙∙∙∙	.	.	-	.	.	.	.	.	.	.	.	.	.	.	.	.	.	.	A	.
Levisticum officinale (AF077899)	C	.	.	.	.	.	.	.	.	.	.	.	.	.	.	T	.	.	∙∙∙∙∙∙	.	.	-	.	.	.	.	.	.	.	.	.	.	.	.	.	.	.	A	.
