# Supplementary material for: A specific SNP-based multiplex PCR assay for the simultaneous identification of two biological ingredients for the Chinese patent medicine, Danggui Buxue pill
Source: Front Pharmacol. 2023 May 11;14:1098598. doi: 10.3389/fphar.2023.1098598 (PMC10213767; doi:10.3389/fphar.2023.1098598)
Supplement: Supplementary file 8 [file Table4.XLSX]

## Sheet: Sheet1
The CPM list of simultaneously feed with Angelicae Sinensis Radix and Astragali Radix
Code	Name	Manufacturer
1	Dangshen Yangrong pill	Guangshengyuan Traditional Chinese Medicine Company Ltd.
2	Quanlu Dabu pill	Liaoning Jindan Pharmaceutical Company Ltd.
3	Fangshuai Yishou pill	Beijing Tongrentang Natural Medicine (Tangshan) Company Ltd.
4	Yuyejin pill	Beijing Tongrentang Pharmaceutical Company Ltd. Tongrentang Pharmaceutical Factory
5	Buyi Huoluo pill	Heilongjiang Kuihua Pharmaceutical Company Ltd.
6	Aifu Nuangong pill	Tianjin Zhongxin Pharmaceutical Group Company Ltd. Darentang Pharmaceutical Factory
7	Guipi pill	Hubei Ruihua Pharmaceutical Company Ltd.
8	Jianshen Quanlu pill	Nanjing Tongrentang Pharmaceutical Company Ltd.
9	Lvjiao Buxue granules	Hunan Shidai Yangguang Pharmaceutical Company Ltd.
10	Xuebao capsule	Shanxi Huakang Pharmaceutical Company Ltd.
11	Hailong glue	Shandong Dong'e donkey-hide gelatin Company Ltd.
12	Ankun Zanyu pill	Jilin Zixin Prajna Pharmaceutical Company Ltd.
13	Shenrong Weisheng pill	Jiangxi Daziran Pharmaceutical Company Ltd.
14	Wudidan capsule	Yunnan Wudi Pharmaceutical Company Ltd.
15	Shexiang Kangshuan capsule	Jilin Qixingshan Pharmaceutical Company Ltd.
16	Bushen Tianjing capsule	Guizhou Laolaifu Pharmaceutical Company Ltd.
17	Bixin tablet	Jilin Zhongsheng Pharmaceutical Company Ltd.
18	Renshen Lurong pill	Beijing Tongrentang Pharmaceutical Company Ltd. Tongrentang Pharmaceutical Factory
19	Fengtong pill	Jilin Junhong Pharmaceutical Company Ltd.
20	Siyu Yangxueyishen granules	Hubei Lantian Company Ltd. Shenyang Lantian Pharmaceutical Factory
21	Jianshen Changchun granules	Shengda (Zhangjiakou) Pharmaceutical Company Ltd.
22	Ruhe Sanjie tablet	Guangzhou Baiyunshan Zhongyi Pharmaceutical Company Ltd.
23	Tongren Wuji Baifeng pill	Beijing Tongrentang Pharmaceutical Company Ltd. Tongrentang Pharmaceutical Factory
24	半枫荷药酒
25	Qijiao Shengbai capsule	Guizhou Hanfang Pharmaceutical Company Ltd.
26	Weisheng pill	Guangdong Huatianbao Pharmaceutical Group Company Ltd.
27	Guilu Ningshen pill	Hongxing Pharmaceutical Factory of Guangdong Hongxing Group Company Ltd.
28	Baidianfeng capsule	Harbin Dayang Pharmaceutical Company Ltd.
29	Qichuan Tongbi tablet	Shaanxi Dongke Pharmaceutical Company Ltd.
30	Compound Wuji granules	Jiangxi Tianshikang Traditional Chinese Medicine Company Ltd.
31	卫生培元丸
32	Baotai Wuyou powder	Heilongjiang Shenge Pharmaceutical Company Ltd.
33	Jingtian Quban capsule	Qinghai Jingzhu Tibetan Medicine High-tech Industry Company Ltd.
34	Shiquan Dabu pill	Jilin Shuangshi Pharmaceutical Company Ltd.
35	Buzhong Yiqi oral liquid	Zhejiang Ainuo Pharmaceutical Company Ltd.
36	Buzhong Yiqi (pill, mixture)	Jiangxi Jimin Kexin Pharmaceutical Company Ltd.
37	Buzhong Yiqi (granules)	Beijing Handian Pharmaceutical Company Ltd.
38	Renshen Jianpi pill	Kong Shengtang (Tangshan) Pharmaceutical Company Ltd.
39	Shiyiwei Shenqi tablet	Jilin Jinheng Pharmaceutical Company Ltd.
